# Supplementary material for: Dynamic and Self-Healable Chitosan/Hyaluronic Acid-Based In Situ-Forming Hydrogels
Source: Gels. 2022 Jul 29;8(8):477. doi: 10.3390/gels8080477 (PMC9407353; doi:10.3390/gels8080477)
Supplement: Supplementary file 1 [file gels-08-00477-s001.zip]

Archive with 1 entries (1 files):
- gels-1830451-supplementary.mp4
